# Supplementary material for: Differentially expressed genes during the imbibition of dormant and after-ripened seeds – a reverse genetics approach
Source: BMC Plant Biol. 2017 Sep 11;17:151. doi: 10.1186/s12870-017-1098-z (PMC5594490; doi:10.1186/s12870-017-1098-z)
Supplement: Supplementary file 1 — Microarray quality and reproducibility. All 28 ATH1 arrays used showed after hybridization similar patterns of intensity (A and B). Slide hybridization patterns were inspected manually without detecting artefacts. The RNAs used as templates for cRNA synthesis were shown to be intact based on Bio-analyzer 2001 analysis of both RNA template and biotinylated cRNA. In agreement with this were the hybridization patterns of control genes on the slide showing a near-identical pattern of hybridization (c). The uniformity of normalized unscaled SE (NUSE) and relative log expression (RLE) indicate high quality and uniformity of the hybridization data (d and e) (1). Raw intensity data were subjected to RMA normalization (2), which kept the uniformity of general levels between the different slides (f and g). Between replicate reproducibility of the experiment was high, exemplified by the high correlation between the data of two biological replicates (h). Array 1 and array 2 are hybridized with cRNA from different replicates of Ler seeds. Figure S2. Spatial and temporal expression patterns of the selected dormancy and after-ripening up-regulated genes. Mean relative expression of (a) D-up and (b) AR-up genes across the Arabidopsis germination time course in the micropylar and chalazal endosperm (MCE) and radicle and hypocotyl (RAD) in dry, 1, 3, 7, 12, 16, 20, 25, 31 and 38 hours after imbibition. Data was taken from Seed EFP Browser (http://www.bioinformatics.nl/efp/cgi-bin/efpWeb.cgi). Figure S3. Log2 expression differences for the D-up and AR-up genes that are presented in Fig. 1c and d. (a) Heat map showing Log2 expression differences of the 245 NILDOG1 D-up genes (P < 0.0001) in NILDOG1 and the other genotypes. (b) Log2 expression differences of the 159 NILDOG1 AR-up genes (P < 0.0001) in NILDOG1 and the other genotypes. (XLS 81 kb) [file 12870_2017_1098_MOESM1_ESM.xls]

## Sheet: Sheet1
Additional file 1: Table S1: T-DNA selection of the 46 D-up and 25 AR-up genes. Details like, T-DNA identification, genotype, primers used for genotyping, knock-out # in the analyses, where the T-DNA is inserted and whether the genes overlap with the study of Cadman et al., 2006 are indicated.
46 D-up genes
Annotated Locus	T-DNA identifier	Genotype results	Left primer	Right primer	Knock out #	Insertion site	overlap with Cadman study
AT2G29300	SALK_073011C	homozygous	AATTTCCTTAGAACAACGGCG	TGAACCACTCACTTGAAACCC	KO 1	promoter	YES
AT2G31350	SALK_028749.55.25.x	homozygous	TATACCTCTTAAGCGTTGTTGTCC	AAACGTCAAAGTCAAAGGGTG	KO 2	exon	YES
AT2G33830	SALK_054451.53.45.x	homozygous	AATAAGATCACCACCCAACCC	TAGGTTGATCCCTGAGCTTTG	KO 3	exon	YES
AT2G38800	SALK_025507C	homozygous	AGAAGTAGACCCACCCACCAC	CAGTTTCAGAACGAGGTGCTC	KO 4	exon	NO
AT3G14880	SALK_082639C	homozygous	AGAAGAAAGCTCGTCGGAAAC	TAGTGTTTGGGATGGTCGAAC	KO 5	promoter	NO
AT5G01670	SALK_150592C	homozygous	GATCTCAAGCTTTCTGCATCG	TTTGACATGGAAGGAGTTTGG	KO 6	exon	YES
AT5G64210	SALK_059351	homozygous	TACCGAGTTTGGTTCGTATCG	GAGACGATATGGATGCAGAGC	KO 7	exon	YES
AT1G01240	SALK_104275C	homozygous	CGACTAGCTGTTCTTTGCCAC	CCGACAAAACGAAAGAATGAC	KO 8	exon	NO
AT1G05840	SALK_110011C	homozygous	TGTGCATGTGACCATTATTGG	CCCGTGTGATTTAATCCAATG	KO 9	exon	YES
AT1G27990	SALK_094943	homozygous	TTACCGCATGATCATCTCCTC	TGAGCCAAGAACTTCTTGAGC	KO 10	exon	NO
AT2G19900	SALK_036898C	homozygous	CACTTGCAGAGCATACCTTCC	TGCTTACCAGCAGCTAGAAGC	KO 11	exon	YES
AT1G13640	SAIL_603_A08.v1	homozygous	GATCTGAAGAAACGGAGGAGG	CTTCGAATGGTGAAAGCTGAG	KO 12	promoter	YES
AT1G56600	SALK_101144	homozygous	TCATAGACTTGATTGGTTTCCG	AACAACACAGCCTTGATCCAC	KO 13	exon	YES
AT2G27940	SALK_138905.29.65.x	homozygous	CGACGTGGAGACATCCTAGAG	TTGGCATCCTCTTGTATCCAC	KO 14	promoter	YES
AT3G02990	SALK_094895	homozygous	CGAACTTTGCAGGCTTATTTG	TCCATTATCTGTCTCGCATCC	KO 15	exon	YES
AT3G03310	SALK_093100C	homozygous	TTTCCCACTCTGTTTTGATGC	ACCAGAGGCTCTGCTTAAAGG	KO 16	promoter	YES
AT3G22490	SALK_038352	homozygous	AACGTCACCGTAAGTGACTGG	AGGATGGTGTTCACAAGCTTG	KO 17	promoter	YES
AT3G53410	SALK_082777C	homozygous	AGAAATCAATCCCTGTCCCAC	AAGATTTGGCAAACAACATCG	KO 18	promoter	NO
AT3G62090	SALK_090239C	homozygous	TTCGTTTTTGGAAACGACATC	ACTCTGCGTTGAGACAAAACC	KO 19	exon	YES
AT4G19390	SAIL_512_E03	homozygous	CCATATGCATTCATGTCATGC	GTTACAGCCGCAGACGTAGAC	KO 20	promoter	NO
AT5G02840	SALK_137617.43.90.x	homozygous	TGGAACATGTGCTAAAGTCCC	AATACCGGCGGAAACTTC	KO 21	intron	YES
AT1G13340	SALK_101433C	homozygous	TTCTGACATCACATCCCCTTC	TCCTCTCTTCTCTGCAACTCG	KO 22	exon	YES
AT1G20650	SALK_025049.21.65.x	homozygous	GATTTTTCGGAGCTTGGTTTC	ATGAGTTCGATCACCAACTGG	KO 23	exon	YES
AT1G77450	SALK_129854.45.75.x	homozygous	TTCCTTTCCACCAACACAAAG	GAAAGTTCCCTGCCTAACCAC	KO 24	exon	YES
AT1G79440	SALK_003223C	homozygous	TTGAAGATCCCATAGTGCACC	AAATGGTATTGTAGGTCGGCC	KO 25	intron	NO
AT1G80090	SAIL_563_D10	homozygous	TACGCAATGCTGAGTCAGATG	TGCGAGTTAAAACAGATCCGG	KO 26	exon	NO
AT3G50740	SALK_078702	homozygous	CTTTAGCTGCGTGTTCCAAAC	GAGATGAGTCAGCAACGGTTC	KO 27	exon	YES
AT3G53040	SALK_116062C	homozygous	TCAGTGAGCAAGATGCAAATG	GTCCTGAAAGCGATTTAACCC	KO 28	exon	YES
AT4G09600	SALK_082087C	homozygous	GCTCTCAAACACAGATTTGGC	CAAAGGAAACCATTAATGAGCC	KO 29	promoter	NO
AT4G20070	SALK_112631	homozygous	CATGCAATGGACAATACCATG	TGGAAAGTGTTTGCAAAAACC	KO 30	intron	YES
AT4G25580	SALK_105045	homozygous	CGATGAAAATTGCCAGAAGAG	CAGCTACGAAACAGGGTGAAG	KO 31	exon	NO
AT4G36700	SALK_043547C	homozygous	CTTCGTACGGTTCCTCATCAG	AAAGCAAACACGTGTCCAAAC	KO 32	exon	NO
AT5G65280	SALK_135551C	homozygous	AAGATCTGCTAACTTGCGCAG	TTAGCCAAAGTAATGGCCATG	KO 33	exon	NO
AT5G58650	SAIL_1256_F11	homozygous	ATAAGCGTTGACGATTTGCAC	AACACGACCGAGCATACTCAC	KO 34	exon	YES
AT5G57220	SALK_123882C	all wild type	ACTAACATCCACCTTGCATCG	CACTGTTGTCATTGATGTCCG	WT		NO
AT4G13180	SALK_076072C	all wild type	TGTCGTCTCGGATAAAGATGG	TCTCGCAACTTCCAAAATTTG	WT		NO
AT4G33980	SALK_059449C	all wild type	TTATTAGCGACCCAGATGACG	GTTTCTCATTCGTCCAAGCAG	WT		YES
AT1G21410		No KO available					YES
AT2G19320		No KO available					NO
AT2G29990		No KO available					NO
AT3G14595		No KO available					YES
AT4G19110;AT4G19112		No KO available					NO
AT3G26770		No KO available					YES
AT2G41070		not analysed-Dup					YES
AT5G18450		not analysed-Dup					YES
AT5G09640		not analysed-Dup					NO
25 AR-up genes
Annotated Locus	T-DNA identifier	Genotype results	Left primer	Right primer	Knock out #	Insertion site	overlap with Cadman study
AT4G34135	SALK_040058C	homozygous	TAAAAGTCCAAAAGGCGAATG	AACATGTCGGCGATAAGACAG	KO 35	exon	NO
AT3G26060	SALK_070860C	homozygous	GAGTTCATATGCCGTGTCAGC	CTCCTCCAAACAGCAGACAAC	KO 36	promoter	YES
AT3G26570	SALK_139411C	homozygous	GATGCATATCGACCAAATTGG	CTGAAGAAAGGGGATTCCTTG	KO 37	promoter	NO
AT5G49910	SAIL_272_D05	homozygous	AGCAGTCCCAACATCTCACAC	ATGCGATTGACACAAAGAACC	KO 38	exon	NO
AT4G34131	SALK_097487C	homozygous	GATATGCCACGCTCTCTTCAG	CCGTAAATGGCAAAACAAAAG	KO 39	exon	NO
AT3G20210	SALK_086616C	homozygous	TCAGAAGCTGGTCACAAAAGTC	TCGCGGTTTCGTAGTATCAAG	KO 40	exon	NO
AT4G31330	SAIL_547_D05	homozygous	TGAAGGAGGATGATAAAGTTTAAGTG	TCTTCACTGCATATGTGCTGC	KO 41	promoter	NO
AT5G13400	SALK_007230.56.00.x	homozygous	CGATGACTTTCTCTGTGAGCC	CGAAATACGCCATTCTCTCTG	KO 42	promoter	NO
AT2G45180	SALK_017818.55.50.x	homozygous	ATGAGCACGAATAGAAGAGCG	ATCTTGTCCAGTTGCATTTGG	KO 43	exon	NO
AT1G07890	SALK_095678	homozygous	GCAGATTCGGTTCAATTCAAG	CTTTGGTCGAGAAATACGCTG	KO 44	exon	NO
AT1G47128	SALK_090550.52.85.x	homozygous	ATACACGAAACCCAACAGCTG	GAAAGCAGTTGCTCATCAACC	KO 45	exon	NO
AT3G45010	SALK_015756	homozygous	CAGTACAGCGGTCTACGAAGC	CAATGAGGCTGAAAGTGGAAG	KO 46	exon	YES
AT4G34260	SALK_150930.53.10.x	homozygous	ACCAAATGTCAGCTTCAATGG	TCAGCGTAATATACGGCTTGG	KO 47	promoter	YES
AT1G06080	SALK_073508.56.00.x	Aborted	TTTCGAGCTCTAACGTTTTCG	TTTGTGTGTGGATTACTGCATG	Aborted	exon	NO
AT4G38970	SALK_000898	Aborted	TCCATCCAACAAGATCTCTGG	TGTTCTGTTTTGCCCTGTTTC	Aborted	exon	NO
AT4G08950	SALK_098601.44.60.x	all wild type	GATCATTCGTTAGCTGGCAAC	TACCATAAACGCCAGGACAAG	WT		NO
AT4G26790	SALK_005657	all wild type	AAATTTTGCACACGTTTCAGG	GAGTGCTTGGTGGATGGATAG	WT		YES
AT3G21055	SALK_075958	all wild type	TTGAATCAGTAGCGGCAGATC	TAGGGTTCCTACGACACAACG	WT		NO
AT1G04520	SALK_118025.54.35.x	all wild type	AGCTATGTGGCAAAACCATTG	TTCCGTTAAGACTGAAAACGG	WT		YES
AT1G10960	SALK_024671	all wild type	AAAACGGTTTTAGAGAAGCGC	AACTCTTGAGCGGAGAGAAGG	WT		YES
AT2G24270	SALK_021831.55.75.x	all wild type	TGCAAACCATATAAACCGGAC	TCTTCTCTCCGATAGCTTCCC	WT		NO
AT1G03630		not analysed-ARup					NO
AT2G41420		not analysed-ARup					NO
AT3G23880		not analysed-ARup					NO
AT1G80340		not analysed-ARup					NO
